# Supplementary material for: Differential Expression and Clinical Significance of Transforming Growth Factor-Beta Isoforms in GBM Tumors
Source: Int J Mol Sci. 2018 Apr 8;19(4):1113. doi: 10.3390/ijms19041113 (PMC5979513; doi:10.3390/ijms19041113)
Supplement: Supplementary file 1 [file ijms-19-01113-s001.zip]

Archive with 13 entries (12 files):
- __MACOSX/
- __MACOSX/._Supplementary figure 2.pdf
- Supplementary Figure S3.pdf
- __MACOSX/._Supplementary figure 3.pdf
- Supplementary Figure S1.pdf
- __MACOSX/._Supplementary figure 1.pdf
- Supplementary Table S1.pdf
- Supplementary Table S2.pdf
- Supplementary Table S3.pdf
- Supplementary Table S4.pdf
- Supplementary Table S5.pdf
- Supplementary Table S6.pdf
- Supplementary Figure S2.pdf
